# Supplementary material for: Koliella bifissiva sp. nov (Chlorellaceae, Chlorophyta) and Analysis of Its Organelle Genomes
Source: Plants (Basel). 2024 Sep 18;13(18):2604. doi: 10.3390/plants13182604 (PMC11434904; doi:10.3390/plants13182604)
Supplement: Supplementary file 1 [file plants-13-02604-s001.zip]

Archive with 3 entries (3 files):
- 18S rDNA.fas
- ITS.fas
- rbcl.fas
