# Supplementary material for: Koliella bifissiva sp. nov (Chlorellaceae, Chlorophyta) and Analysis of Its Organelle Genomes
Source: Plants (Basel). 2024 Sep 18;13(18):2604. doi: 10.3390/plants13182604 (PMC11434904; doi:10.3390/plants13182604)
Supplement: Supplementary file 1 [file plants-13-02604-s001.zip › ITS.fas]

>ZHB05WH007_scaffolds_ITS
atcgatcaaacccaccccgtgaacttgtgcgtcccccctgg---tggcagccctttct------cgggcgcccgccaggcgctgggatggcgcc-----ctcccctccg---------aggagggttgttgg-------------------cccagcgggccgggcgcgccctct------------------------gcggcgcgcttggctgg-cttcc-----tctcacaactcacccccttttat-taccgtctctgaagcgctggcgtggctccttttcgaagg------gcctgccgacttaa-ccaaagacaactctcaacaacggatatcttggctcccgtatcgatgaagaa-cgcagcgaaatgcgatacgtagtgtgaattgcagaattccgtgaaccatcgaatctttgaacgcaaattgcgcccgaggcctcggccgagggcatgtctgcctcagcgtcggcgcaccccctcgcccccct-tccctgg----ctgtgcttcgc----agcgcgcccggcgggggacggagctggccgtctcgcgctgccttc--------gtggcggcgcgggtcggctgaagcggagaggcttgagcatcgaccccgtttgcaggtcgccggcttggtaggt-----ttctt-tgcgagactgcttccactgccggtggccgaggggctcctgctggcggcccacctgagcgccctgt-----ggcgctccc-----------ctctttcattcg-acctgagctcaggcaa
>OY978098_Marvania_coccoides
atcgatcaaatacactctgtgaactctt-tgtctcctcggcgtgcgggggccttt--------gggccctggctgtcggcgccacgtgtccctt-----------------------tcggggggt----g--------------------cgtggcgggttggggttatcctttct-------------tcttcggaggagggggccccggctggccttta-----ctacaccattcactccaacttgaacatta--tctgaagctaatg---gagtttgcttcgcggc------gctccttgaacct------agacaactctcaacaacggatatctaggctcccgtatcgatgaagaa-cgcagcgaaatgcgatacgtagtgtgaattgcagaattccgtgaaccatcgaatctttgaacgcaaattgcgcccgaggcttcggccgagggcatgtctgcctcagcgtcggcacaccccctcgttcccca--cccggg---cctgctcgtcac----cgagcggcctggcgggggcggagctggccgtcccgctgccttgtttc--ctttgagacggcgcgggtcggctgaagcagagaggttagagcagcgaccccgtttgcagggcgccggcttggtaggt-----ccttt-tgggcttgaattccaagtgccggcgtccgaggggctcctgctggcggcccactcgagcccttgc------ggctcactt-----------tac--cctttcg-acctgagctcaggcaa
>MW077555.1_Raphidonema_nivale_strain_CCAP470/4
ttcgatcaaacccaccccgtgaacttgtgcgtcccccctgg---tggcagcccctgcc------ggggcgcccgccaggcgctggggtggcg--------gccccttt------------gggggctgtc----------------------ccagcgggtcgggcgtgcccctc------------------------gtggcgcgcctggctgg-ccttt-----tctcacaactcacccccttttaa-tatcgtctctgaagcgctggcgtggctcctcctcggagg------gcctgccgacctaa-ccaaagacaactctcaacaacggatatcttggctcccgtatcgatgaagaa-cgcagcgaaatgcgatacgtagtgtgaattgcagaattccgtgaaccatcgaatctttgaacgcaaattgcgcccgaggcttcggccgagggcatgtctgcctcagcgtcggcgcaccccctcgcccccct-tccctgg----ctgtgcttccc----agcgcgcccggcgggggacggagctggccgtctcgctctgtgcctt-----gcggcgcggcgcgggtcggctgaagcggagaggcttgagcagcgaccccgtttgcaggtcgccggcttggtaggt-----ttcct-tgtgagactgcttccactgccggtggccgaggggctcctgctggcggcccacgcgagcgccttttcgg-aggcgctccc-----------ctttccattttcgacctgagctcaggcaa
>MN738555.1_Raphidonema_sp.
--------------------gaacttgtgcgtcccccctgg---tggcagcccttttg------ggggcgcccgccaggcgctggggtggc----------cccttttc---------gggggggctgct----------------------tcggcgggttgggcgtggccctt------------------------gcggcgcgcctggctgg-ccttt-----tctcacaactcacccccttttat-tatcgtctctgaagcgctggcgtggctcctcctcggagg------gccatccaacctaa-ccaaagacaactctcaacaacggatatcttggctcccgtatcgatgaagaa-cgcagcgaaatgcgatacgtagtgtgaattgcagaattccgtgaaccatcgaatctttgaacgcaaattgcgcccgaggcttcggccgagggcatgtctgcctcagcgtcggcgcaccccctcgcccccct-tccctgg----ctgtgcttcct----agcgcgcccggcgggggacggagctggccgtctcgctctgccttt---------gcgcggagcgggtcggctgaagcggagaggcttgagcagcgaccccgtttgtaggtcgccggcttggtaggt-----ttcct-tgtgagactgcttccactgccggtggccgaggggctcctgctggcggcccacccgagcgccttt------ggcgctcac-----------cttatcatttc------------------
>MH305361.1_Nannochloris_sp._B2-2
atcgatcgaactcacaccgtgaacttgtgcgtctccccgtg---tgcaagcactt---------catgcttgt-tccggcgccattgggcttt------------------------------gcctg------------------------atggcgggttggagtgactcttt--------------------------tgtccctctggccggccactt-----tttctcaacacacccctaataatgtagtgtctctaaagctataa-------------tgcgta---actgcattttaac-----caaaagacaactctcaacaacggatatcttggctcccgtatcgatgaagaa-cgcagcgaaatgcgatacgtagtgtgaattgcagaattccgtgaaccatcgaatctttgaacgcaaattgcgcccgaggcttcggccgagggcatgtctgcctcagcgtcggcgcaccccctcgcccccct-ttcctgtgcc--tgcgcttcttctgaagcgcgccaggtgggggtcggagctggccgtct-cgcctgttt-t--------tcggaacggcgggtcggctgaagcggagaggcttgagtagcgaccccgtttgcaggtcgccggcttggtaggt-----ttcctttgcgagactgcttccactgccggtggccgaggggctcctactggcggcccactcgacctc-----------gtgtcacc-----------ttttatat---------------------
>MH305360.1_Nannochloris_sp._Z5
atcgatcgaactcacaccgtgaacttgtgcgtctccccgtggcatgccagctccctcttttgagcgtgcttgtgcccggcgccmttgggcttyt----------------------------ggcctg------------------------atggcgggttggagagacttttc------------------------ggagtctttytggccggccactt-----tt--tcaacacaccccaactagtgtcttgtctctaaagctatgaa-----tgtctttcgaaag---aaagcgttttaac-----caaaagacaactctcaacaacggatatcttggctcccgtatcgatgaagaa-cgcagcgaaatgcgatacgtagtgtgaattgcagaattccgtgaaccatcgaatctttgaacgcaaattgcgcccgaggcttcggccgagggcatgtctgcctcagcgtcggcgcaccccctcgtccccct-tccctgtgcc--tgcgctcttcccg-agcgcgccaggtgggggtcggagctggccgtct-cgcctgtttgt--------tttgaacggcgggtcggctgaagcggagaggcttgagtagcgaccccgtttgcaggtcgccggcttggtaggt-----ttcctttgcgagactgcttccactgccggtggccgaggggctcctgctggcggcccactcgacctt----gat---tgtgtcact-----------tttaacctt--------------------
>KM020038.1_Marvania_geminata_strain_SAG_13.96
atcgatcaaatacactctgtgaactctt-tgtctcctcggcgtgcgggggccttt--------gggccctggctgtcggcgccacgtgtcccta-----------------------tcgaggggt----g--------------------cgtggcgggttgggttccccctttct-------------tcttcggaggagggggccccggctggccttta-----ctacaccattcactccaacttgaacatta--tctgaagctaatg---gagtttgcttcgcggc------gctccttgaacct------agacaactctcaacaacggatatctaggctcccgtatcgatgaagaa-cgcagcgaaatgcgatacgtagtgtgaattgcagaattccgtgaaccatcgaatctttgaacgcaaattgcgcccgaggcttcggccgagggcatgtctgcctcagcgtcggcacaccccctcgttcccca-ttccggg---cctgctcgtcac----cgagcggcctggcgggggcggagctggccgtcccgctgccttgtttc--ctttgagacggcgcgggtcggctgaagcagagaggttagagcagcgaccccgtttgcagggcgccggcttggtaggt-----ccttt-tgggcttgaattccaagtgccggcgtccgaggggctcctgctggcggcccactcgagcccttgc------ggctcactt-----------tac--cctttcg-acctgagctcaggcaa
>KM020037.1_Marvania_geminata_strain_SAG_12.88
atcgatcaaatacactctgtgaa-ccac-tgtctccccggcgtgcgggggccctc--------gggtcccggctgccggcgccatgcctcctct-----------------------cgcaagagcggcgg--------------------catggcgggtcgggcctaacc----------------------------------gcccggctggcctttcaa--aaaacctcattcactccaacttgaacgtta--gctgaagcctttg---gagtnagctttgcggc------gctccttgaacct------agacaactctcaacaacggatatctaggctcccgtatcgatgaagaa-cgcagcgaaatgcgatacgtagtgtgaattgcagaattccgtgaaccatcgaatctttgaacgcaaattgcgcccgaggcttcggccgagggcatgtctgcctcagcgtcggcacaccccctcgttcccca-tccccgg---cctgctcgtcac----cgagcggttgggcgggggcggagctggccgtcccgcttct--------------tgacgaagcgggtcggctgaagcggagaggttagagcagcgaccccgtttgcagggcgccggcttggtaggt-----ccttt-tgggcttgaattccaagtgccggcgtccgaggggctcctgctggcggcccactcgagcccttgc------ggctcactt-----------ttttacatttcg-acctgagctcaggcaa
>KM020036.1_Marvania_geminata_strain_SAG_2315
atcgatcaaatacactctgtgaa-ttac-tgtctccccggcgtgcgggggccctc--------gggccccggctgccggcgccatgcctttgct-----------------------cgcaagagtggcgg--------------------catggcgggtcgggccttttc----------------------------------gcccggctggcctttc-----aacccccattcactccaacttgaacgtta--gctgaagcctttg---gagtttgctttgcggc------gctccttgaacct------agacaactctcaacaacggatatctaggctcccgtatcgatgaagaa-cgcagcgaaatgcgatacgtagtgtgaattgcagaattccgtgaaccatcgaatctttgaacgcaaattgcgcccgaggcttcggccaagggcatgtctgcctcagcgtcggcacaccccctcgtt-ccca-tccccgg---cctgctcgtgcc----cgagcggctgggcgggggcggagctggccgtcccgcttgttcccctt--ttgggtggcgaagcgggtcggctgaagcggagaggttagagcagcgaccccgtttgcagggcgccggcttggtaggt-----ccttt-tgggcttgaattccaagtgccggcgtccgaggggctcctgctggcggcccactcgagcccttgc------ggctctcat-----------ttttacgattcg-acctgagctcaggcaa
>JQ922411.1_Nannochloris_sp._AICB_424
atcgatcgaatc--caccctgaacttgtgcgtctccccgtggcatgccagctctctcttttgagcgtgcttgtgcccggcgccattgggcttct----------------------------ggcctg------------------------atggcgggttggagagacttttc------------------------ggagtctttctggccggccactt-----tt--tcaacacaccccaactagtgtcttgtctctaaagctatgaa-----tgtctttcgaaag---aaagcgttttaac-----caaaagacaactctcaacaacggatatcttggctcccgtatcgatgaagaaccgcagcgaaatgcgatacgtagtgtgaattgcagaattccgtgaaccatcgaatctttgaacgcaaattgcgcccgaggcttcggccgagggcatgtctgcctcagcgtcggcgcaccccctcgcccccct-tccctgtgcccttgcgctcttcccg-agcgcg-caggtgggggtcggagctggccgtctccgcctgtttgt--------tttgaacggcgggtcggctgaagcggagaggcttgagtagcgaccccgtttgcaggtcgccggcttggaaggt-----atcataggcgagactgcttccactgccggtggccgaggggctcctgctggcggcccactcgaccttttcggat---tg-----------------------------------------------
>GU592792.1_Catena_viridis_strain_KR_1991/4
atcgatcgaacccacaccgtgaacctgtgcgtctccccgtt---cggcgcccctc----------------------ggggctctggcggcgtcacccgcacccctctctccctggagggaggggctgtgg---------------------ttggcgggttggggcctctctcc------------------------gaggt---cctggctggcccctt-----tcacacaactcaccccaactatt-gattgtctctgaag--------------ctcatcaaatgt-ttttaacttttgattcaa-ccaaagacaactctcaacaacggatatcttggctcccgtatcgatgaagaa-cgcagcgaaatgcgatacgtagtgtgaattgcagaattccgtgaaccatcgaatctttgaacgcaaattgcgcccgaggcttcggccaagggcatgtctgcctcagcgtcggcgcaccccctcgcccccctccccctgg----ctgttctctctttg-aacgccggcggcgggggtcggagctggccttctcgctct------------------ctgagcgggtcggctgaagcggagaggcttgagcagcgaccccgtttgcaggtcgccggcttggtaggt-----ttcct-tgcgagactgcttccactgccggtggccgaggggctcctgctggcggcccacttgattggcttgtc------catcact-----------accttcatttcg-accgagtccccggaac
>FM205832.1_Chlorella_vulgaris_strain_SAG_211-11b
atctatcgaatccactttggtaaccact-cgtccccctcgtccgatgtcgccctctct--taggagagtgcgatgcggcgagcgtcggtcccctggctgtggctccccc-------------gagctgttgctcaggtccggcgggcgtcccttcacatgtgggaccccttctttttgaggggacaatccccttt----ggaggatccgacgtcggaaattccaactcaactcaacccaccccaaactgaaacttat-tctaaagcacct-------tgtggttggcagctcgtctgccgtccactccaaaccaaatacaactctcaacaacggatatcttggctcccgtatcgatgaagaa-cgcagcgaaatgcgatacgtagtgtgaattgcagaattccgtgaaccatcgaatctttgaacgcaacttgcgcctgaggcttcggccaaaggcatgtctgcctcagcgtcggctcaccccctcgcctcccc-----------atctcatttgattgg--------------gaaggcggatctgaccttcccggttccgccggtcactcgtgattggcgccgggtcggttgaagctcagaggtatgagcatggaccccgttcgtagggtaatggcttggtaggtaggcattccc---------tacgcatcctgccgttgcccgaggggactttgctggagacctagcaggaattcggatgcttgggcaccccccgacaccgaaactcttcatttcg-acctgagctcaggcaa
>AJ431671.1_Raphidonema_spiculiforme_strain_CCAP_470/2
atcgatcaaacccaccccgtgaacttgtgcgtcccccctgg---tggcagcccctttg------ggggcgcccgccaggcgctggggtggc----------cccttttc---------gggggggctgct----------------------tcggcgggttgggcgtggccctt------------------------gcggcgcgcctggctgg-ccttt-----tcacacaactcacccccttttat-tatcgtctctgaagcgctggcgtggctcctcctcggagg------gccatccaacctaa-ccaaagacaactctcaacaacggatatcttggctcccgtatcgatgaagaa-cgcagcgaaatgcgatacgtagtgtgaattgcagaattccgtgaaccatcgaatctttgaacgcaaattgcgcccgaggcttcggccgagggcatgtctgcctcagcgtcggcgcaccccctcgcccccct-tccctgg----ctgtgcttcct----agcgcgcccggcgggggacggagctggccgtctcgctctgccttt---------gcgcggagcgggtcggctgaagcggagaggcttgagcagcgaccccgtttgcaggtcgccggcttggtaggt-----ttcct-tgtgagactgcttccactgccggtggccgaggggctcctgctggcggcccacccgagcgccttt------ggcgctcac-----------cttatcatttcg-acctgagctcaggcaa
>AJ431670.1_Koliella_spiculiformis_strain_SAG_14.91
atcgatcaaacccaccccgtgaacttgtgcgtcccccctgg---tggcagcccctgcc------ggggcgcccgccaggcgctggggtggcg--------gccccttt------------gggggctgtc----------------------ccagcgggtcgggcgtgcccctc------------------------gtggcgcgcctggctgg-ccttt-----tctcacaactcacccccttttaa-tatcgtctctgaagcgctggcgtggctcctcctcggagg------gcctgccgacctaa-ccaaagacaactctcaacaacggatatcttggctcccgtatcgatgaagaa-cgcagcgaaatgcgatacgtagtgtgaattgcagaattccgtgaaccatcgaatctttgaacgcaaattgcgcccgaggcttcggccgagggcatgtctgcctcagcgtcggcgcaccccctcgcccccct-tccctgg----ctgtgcttccc----agcgcgcccggcgggggacggagctggccgtctcgctctgtgcctt-----gcggcgcggcgcgggtcggctgaagcggagaggcttgagcagcgaccccgtttgcaggtcgccggcttggtaggt-----ttcct-tgtgagactgcttccactgccggtggccgaggggctcctgctggcggcccacgcgagcgccttttcgg-aggcgctccc-----------ctttccattttcgacctgagctcaggcaa
>AJ431669.1_Koliella_planctonica_strain_SAG_23.84
atcgatcaaacccaccccgtgaacttgtgcgtcccccctgg---tggcagcccctgcc------ggggcgcccgccaggcgctggggtggcg--------gccccttt------------gggggctgtc----------------------ccagcgggtcgggcgtgcccctc------------------------gtggcgcgcctggctgg-ccttt-----tctcacaactcacccccttttaa-tatcgtctctgaagcgctggcgtggctcctcctcggagg------gcctgccgacctaa-ccaaagacaactctcaacaacggatatcttggctcccgtatcgatgaagaa-cgcagcgaaatgcgatacgtagtgtgaattgcagaattccgtgaaccatcgaatctttgaacgcaaattgcgcccgaggcttcggccgagggcatgtctgcctcagcgtcggcgcaccccctcgcccccct-tccctgg----ctgtgcttccc----agcgcgcccggcgggggacggagctggccgtctcgctctgtgcctt-----gcggcgcggcgcgggtcggctgaagcggagaggcttgagcagcgaccccgtttgcaggtcgccggcttggtaggt-----ttcct-tgtgagactgcttccactgccggtggccgaggggctcctgctggcggcccacgcgagcgccttttcgg-aggcgctccc-----------ctttccattttcgacctgagctcaggcaa
