# Supplementary material for: Koliella bifissiva sp. nov (Chlorellaceae, Chlorophyta) and Analysis of Its Organelle Genomes
Source: Plants (Basel). 2024 Sep 18;13(18):2604. doi: 10.3390/plants13182604 (PMC11434904; doi:10.3390/plants13182604)
Supplement: Supplementary file 1 [file plants-13-02604-s001.zip › rbcl.fas]

>MK257138.1_Edaphochloris_andreyevii_isolate_ACSSI_144
------------------------------------------------------------CGTTTAACTTACTACACTCCTGATTACCAACCAAAAGATACTGATATTCTTGCAGCATTCCGTATGTCACCTCAACCAGGTGTTCCAGCAGAAGAAGCTGGTGCAGCGGTAGCGGCAGAATCATCAACTGGTACTTGGACTACAGTATGGACTGATGGTTTAACTAGCTTAGATCGTTACAAAGGTCGTTGCTACGATATCGAACCAGTTCCTGGTGAAGAAAACCAATACATTGCATATGTTGCATACCCTTTAGATTTATTTGAAGAAGGTTCTGTAACTAACTTATTTACATCAATTGTAGGTAACGTATTCGGTTTCAAAGCTCTTCGTGCATTACGTTTAGAAGATCTTCGTATTCCACCAGCATACGTAAAAACGTTCCAAGGTCCTCCACACGGTATCCAAGCTGAACGTGACAGACTTAACAAGTACGGTCGTGCTTTATTAGGTTGTACTATTAAACCAAAATTAGGTCTTTCTGCTAAAAACTACGGTCGTGCAGTATACGAATGTTTACGTGGTGGTCTTGATTTTACTAAAGATGATGAAAACGTAAACTCTCAACCATTCATGCGTTGGAGAGATCGTTTCTTATTCTGTGCTGAAGCTATCTACAAATCTCAAGCTGAAACTGGTGAAATTAAAGGTCACTACTTAAATGCAACAGCAGCTACATCTGAAGAGATGCTTAAACGTGCTGCGTGTGCTAAAGATCTTGGTGTACCAATTGTTATGCACGATTACTTAACTGGTGGTTTCACAGCAAATACTAGTTTATCTCATTACTGTCGTGATAATGGTCTTTTACTACACATTCACCGTGCGATGCACGCTGTAATTGACCGTCAAAGAAACCACGGTATTCACTTCCGTGTTTTAGCGAAAGCTCTTCGTTTATCTGGTGGTGATCATTTACACTCAGGTACAGTTGTAGGTAAATTAGAAGGTGAACGTGAAGTAACATTAGGTTTCGTTGACATCATGCGTGATGATTACATCGAAAAAGATCGTAGTCGTGGTATTTACTTTACTCAAGATTGGGTTTCTTTACCAGGTGTAATGCCAGTAGCTTCTGGTGGTATTCACGTATGGCACATGCCAGCTCTTGTAGAGATTTTCGGTGATGATGCTTGTTTACAATTCGGTGGTGGTACTCTAGGTCACCCTTGGGGTAACGCTCCAGGTGCTGCTGCAAACCGTGTAGCGGTTGAAGCATGTACTCAAGCTCGTAACGAAGGTCGCGATCTTGCACGTGAAGGTGGCGATG
>EF113444.1_Gloeotila_contorta_strain_SAG_41.84
-------------------------------------------------------------GTTTAACTTACTATACTCCTGATTATCAACCAAAAGATACTGATATTCTTGCAGCATTCCGTATGACTCCTCAACCAGGTGTTCCAGCAGAAGAAGCTGGTGCAGCGGTAGCAGCTGAATCATCAACAGGTACTTGGACTACAGTATGGACTGACGGTTTAACTAGCTTAGATCGTTACAAAGGTCGTTGTTATGACATCGAACCAGTTCCAGGTGAAGAAAATCAATACATTGCATATGTTGCATACCCTCTAGATTTATTTGAAGAAGGTTCTGTAACTAACTTATTTACGTCAATCGTAGGTAACGTATTTGGTTTCAAAGCTCTTCGTGCATTACGTTTAGAAGATCTTCGTATTCCACCTGCATACGTTAAAACTTTCCAAGGTCCTCCTCATGGTATCCAAGTTGAGCGTGACAAATTAAACAAATATGGTCGTGCTTTATTAGGTTGTACTATTAAGCCAAAATTAGGTCTTTCAGCTAAAAACTACGGTCGTGCAGTATACGAATGTTTACGTGGTGGTCTTGACTTCACTAAAGATGATGAAAACGTAAACTCACAACCATTCATGCGTTGGAGAGATCGTTTCTTATTCGTAGCTGAAGCTATTTACAAAGCTCAAGCAGAAACTGGTGAAATTAAAGGTCACTATTTAAATGCTACTGCTGCTACTTCTGAAGAAATGATCAAACGTGCTGTTTGTGCTAAAGAACTAGGTGTTCCAATCATCATGCACGATTACTTAACTGGTGGTTTCACAGCAAACACTTCTTTAGCTCATTACTGCCGTGACAACGGTCTTTTATTACACATTCACCGTGCGATGCACGCTGTAATTGACCGTCAACGTAACCATGGTATCCACTTCCGTGTTTTAGCGAAAGCTCTTCGTTTATCAGGTGGTGACCACTTACACTCAGGTACTGTTGTAGGTAAATTAGAAGGTGAACGTGAAGTAACATTAGGTTTCGTTGACTTAATGCGTGATGACTACGTAGAAAAAGATCGTAGCCGTGGTATTTACTTCACTCAAGATTGGGCTTCATTACCAGGTGTAATGCCAGTTGCGTCAGGTGGTATTCACGTATGGCACATGCCAGCACTTGTAGAAATCTTTGGTGATGATGCTTGTTTACAATTCGGTGGTGGTACTTTAG------------------------------------------------------------------------------------------------------------
>MW077579.1_Raphidonema_planctonicum_strain_SAG_23.84
-------------------------------------------------------ACTATCGTTTAACTTACTACACTCCTGATTATCAACCAAAAGATACTGATATTCTTGCAGCATTCCGTATGACACCACAACCAGGTGTTCCTGCAGAAGAAGCTGGTGCAGCTGTAGCAGCAGAATCATCAACAGGTACTTGGACTACAGTATGGACTGATGGTTTAACTAGCTTAGACCGTTATAAAGGTCGTTGTTATGACATCGAACCAGTTCCAGGTGAAGAAAACCAATACATTGCATATGTTGCATACCCTTTAGATCTTTTTGAAGAAGGTTCTGTAACAAACTTATTTACTTCAATCGTAGGTAACGTATTTGGTTTCAAAGCTCTTCGTGCATTACGTTTAGAAGATCTTCGTATTCCACCTGCATACGTAAAAACGTTCCAAGGTCCTCCTCATGGTATCCAAGTTGAGCGTGACAAACTTAACAAGTATGGTCGTGCTTTATTAGGTTGTACAATTAAACCAAAATTAGGTCTTTCTGCTAAAAACTACGGTCGTGCTGTATACGAATGTTTACGTGGTGGTCTTGACTTCACAAAAGATGATGAAAACGTAAACTCACAACCATTTATGCGTTGGAGAGATCGTTTCTTATTCGTAGCTGAAGCTATTTACAAATCTCAAGCAGAAACTGGTGAAATTAAAGGTCACTATTTAAATGCTACAGCTTCTACAGCTGAAGAAATGATCAAACGTGCAGTTTGTGCTAAAGAACTTGGCGTACCAATTATCATGCACGATTACTTAACTGGTGGTTTCACAGCAAATACTAGTTTAGCTCACTACTGTCGTGATAATGGTCTTTTACTACACATTCACCGTGCGATGCATGCTGTAATTGACCGTCAACGTAACCACGGTATTCACTTCCGTGTTTTAGCAAAAGCTCTTCGTTTATCAGGTGGTGATCACTTACACTCAGGTACTGTTGTAGGTAAATTAGAAGGTGAACGTGAAGTAACATTAGGTTTCGTAGACTTAATGCGTGATGACTATGTTGAAAAAGATCGTAGTCGCGGTATTTATTTCACTCAAGACTGGTCTTCTTTACCAGGTGTTATGCCAGTAGCTTCTGGTGGTATTCACGTATGGCACATGCCAGCACTTGTAGAAATCTTTGGTGATGATGCTTGTTTACAATTCGGTGGTGGTACTTTAGGTCACCCTTGGGGTAACGCTCCAGGTGCTGCTGCAAACCGTGTAGCTCTTGAAGCATGTGTACAAGCTCGTAACGAAGGTCGTGATCTTGCACGTGAAGGTGGTGATG
>MW077582.1_Raphidonema_nivale_strain_CCAP_470/4
------------------------------------------------------------------------------------------------------------------------------------------GGTGTTCCTGCAGAAGAAGCTGGTGCAGCTGTAGCAGCAGAATCATCAACAGGTACTTGGACTACAGTATGGACTGATGGTTTAACTAGCTTAGACCGTTATAAAGGTCGTTGTTATGACATCGAACCAGTTCCAGGTGAAGAAAACCAATACATTGCATATGTTGCATACCCTTTAGATCTTTTTGAAGAAGGTTCTGTAACAAACTTATTTACTTCAATCGTAGGTAACGTATTTGGTTTCAAAGCTCTTCGTGCATTACGTTTAGAAGATCTTCGTATTCCACCTGCATACGTAAAAACGTTCCAAGGTCCTCCTCATGGTATCCAAGTTGAGCGTGACAAACTTAACAAGTATGGTCGTGCTTTATTAGGTTGTACAATTAAACCAAAATTAGGTCTTTCTGCTAAAAACTACGGTCGTGCTGTATACGAATGTTTACGTGGTGGTCTTGACTTCACAAAAGATGATGAAAACGTAAACTCACAACCATTTATGCGTTGGAGAGATCGTTTCTTATTCGTAGCTGAAGCTATTTACAAATCTCAAGCAGAAACTGGTGAAATTAAAGGTCACTATTTAAATGCTACAGCTTCTACAGCTGAAGAAATGATCAAACGTGCAGTTTGTGCTAAAGAACTTGGCGTACCAATTATCATGCACGATTACTTAACTGGTGGTTTCACAGCAAATACTAGTTTAGCTCACTACTGTCGTGATAATGGTCTTTTACTACACATTCACCGTGCGATGCATGCTGTAATTGACCGTCAACGTAACCACGGTATTCACTTCCGTGTTTTAGCAAAAGCTCTTCGTTTATCAGGTGGTGATCACTTACACTCAGGTACTGTTGTAGGTAAATTAGAAGGTGAACGTGAAGTAACATTAGGTTTCGTAGACTTAATGCGTGATGACTATGTTGAAAAAGATCGTAGTCGCGGTATTTATTTCACTCAAGACTGGTCTTCTTTACCAGGTGTTATGCCAGTAGCTTCTGGTGGTATTCACGTATGGCACATGCCAGCACTTGTAGAAATCTTTGGTGATGATGCTTGTTNACAATTCGGTGGTGGTACTTTAGGTCACCCTTGGGGTAACGCTCNT-------------------------------------------------------------------------------------
>AB383150.1_Nannochloris_bacillaris
ATGGCTCCACAAACTGAAACTAAAGCAACTGCTGGATTTAAAGCAGGTGTAAAAGACTATCGTTTAACTTACTACACTCCTGATTATCAACCAAAAGATACTGATATTCTTGCAGCATTCCGTATGTCTCCTCAACCAGGTGTTCCTGCTGAAGAAGCTGGTGCAGCGGTAGCAGCAGAATCATCAACTGGTACTTGGACTACAGTATGGACTGATGGTTTAACTAGCTTAGACCGTTACAAAGGTCGTTGTTATGATATCGAACCAGTTCCAGGTGAAGAAAACCAATTCATTGCGTATGTTGCATACCCTCTTGATTTATTTGAAGAAGGTTCTGTAACAAACTTATTTACGTCTATCGTAGGTAACGTATTTGGTTTCAAAGCTCTTCGTGCATTACGTTTAGAAGATCTTCGAATTCCAGCTGCATACGCAAAAACTTTCCAAGGTCCTCCACATGGTATCCAAGTTGAGCGTGACAAACTAAACAAGTATGGTCGTGCTTTATTAGGTTGTACAATTAAACCAAAATTAGGTCTTTCTGCTAAAAACTACGGTCGTGCTGTATACGAATGTTTACGTGGTGGTCTTGACTTTACAAAAGATGATGAGAACGTAAACTCACAACCATTCATGCGTTGGAGAGATCGTTTCTTATTCGTAGCTGAAGCTCTTTACAAATCTCAAGCTGAAACTGGTGAAATCAAAGGTCACTATTTAAACGCTACAGCTGCTACAGCTGAAGAGATGATCAAACGTGCAGTTTGTGCTAAAGAACTAGGTGTACCTATTATCATGCACGATTACTTAACTGGTGGTTTCACAGCAAATACTAGTTTATCTCATTACTGTCGTGATAATGGTCTTTTACTTCACATCCACCGTGCGATGCACGCTGTAATTGACCGTCAACGTAACCATGGTATTCACTTCCGTGTTTTAGCTAAAGCTCTTCGTTTATCAGGTGGTGATCACTTACACTCTGGTACAGTTGTAGGTAAATTAGAAGGTGAACGTGAAGTAACATTAGGTTTTGTTGATTTAATGCGTGATGACTACATTGAAAAAGATCGTAGCCGTGGTATTTATTTCACTCAAGATTGGGTTTCTTTACCAGGTGTTATGCCGGTAGCTTCAGGTGGTATCCACGTATGGCACATGCCAGCACTTGTAGAAATCTTCGGTGACGATGCTTGTCTACAATTCGGTGGTGGTACTTTAGGTCACCCTTGGGGTAACGCTCCAGGTGCTGCTGCAAACCGTGTAGCTCTAGAAGCTTGTGTACAAGCTCGTAACGAAGGTCGCGATCTTGCACGTGAAGGTGGCGATG
>AF499684.1_Chlorella_vulgaris_strain_SAG_211-11b
--------------------------AGGTGCTGGGTTTAAAGCAGGTGTTAAAGACTACCGTTTAACTTACTATACTCCTGATTACCAACCAAAAGACACTGATATTCTTGCAGCGTTCCGTATGACTCCTCAACCAGGTGTTCCACCAGAAGAAGCGGGTGCGGCAGTAGCAGCAGAATCATCAACTGGTACTTGGACGACTGTATGGACTGATGGTTTAACTAGTTTAGACCGTTACAAAGGTCGTTGTTATGACATCGAGCCTGTTCCAGGTGAAGAAAATCAATACATCGCGTATATTGCATATCCTTTAGACCTTTTTGAAGAAGGATCTGTAACAAACTTATTTACTTCAATTGTAGGGAACGTTTTTGGTTTCAAAGCTCTTCGTGCTTTACGTTTAGAAGATCTTCGTATTCCACCAGCATACGTGAAAACTTTCCAAGGTCCTCCTCACGGTATTCAAGTAGAACGTGATAAACTTAACAAATACGGTCGTGGTTTATTAGGTTGTACAATTAAACCAAAATTAGGTCTTTCAGCTAAAAACTACGGTCGTGCTGTATACGAATGTTTACGTGGTGGGCTTGATTTCACAAAAGATGATGAAAACGTAAACTCTCAACCATTTATGCGTTGGAGAGATCGTTTCTTATTTGTTGCTGAAGCTATTTACAAATCTCAAGCTGAAACTGGTGAAATTAAAGGTCACTATTTAAACGCAACGGCAGCTACAGCAGAAGCAATGATGCAACGTGCTGAATGTGCGAAAGATTTAGGTGTACCTATTATTATGCACGATTACTTAACTGGTGGTTTTACAGCAAACACAAGTTTATCTCATTATTGTCGTGATAATGGTCTTCTTTTACACATTCACCGTGCAATGCACGCTGTAATTGACCGTCAAAGAAATCATGGTATTCACTTCCGTGTTTTAGCAAAAGCTCTTCGTTTATCTGGTGGTGATCACTTACATTCTGGTACAGTTGTAGGGAAACTAGAAGGTGAACGTGAAGTAACTTTAGGTTTCGTTGATTTAATGCGTGATGATTACATTGAAAAAGATCGTAGTCGTGGTATTTATTTCACTCAAGATTGGGTTTCTTTACCAGGTACAATGCCAGTAGCTTCTGGTGGTATTCACGTATGGCACATGCCAGCTCTGGTTGAAATTTTCGGTGATGATGCTTGTTTACAATTCGGTGGTGGTACTTTAGGTCACCCTTGGGGGAATGCTCCAGGTGCTGCTGCAAACCGTGTTGCTTTAGAAGCTTGTACTCAAGCACGTAATGAAGGTCGTGATCTTGCTCGTGAAGGCGGTGATG
>OY978111_Marvania_coccoides
ATGGCTCCACAAACTGAAACTAAAGCAACTGCTGGATTTAAAGCAGGTGTAAAAGACTATCGTTTAACTTACTATACTCCTGATTATCAACCAAAAGATACTGATATTCTTGCAGCATTTCGTATGTCACCTCAACCAGGTGTTCCTGCTGAAGAAGCTGGTGCTGCTGTAGCTGCAGAATCATCAACTGGTACTTGGACTACAGTATGGACTGATGGTTTAACTAGTTTAGATCGTTATAAAGGTCGTTGTTACGACATCGAACCAGTTCCTGGTGAAGAAAACCAATATATTGCATATGTTGCATATCCTTTAGATTTATTTGAAGAAGGTTCTGTAACAAACTTATTTACGTCAATCGTAGGTAACGTATTTGGTTTCAAAGCTCTTCGTGCATTACGTTTAGAAGATCTTCGTATTCCACCAGCATACGCTAAAACTTTCCAAGGACCTCCTCATGGTATCCAAGTTGAGCGTGACAAACTAAACAAGTACGGTCGTGCTTTATTAGGTTGTACAATTAAACCGAAATTAGGTCTTTCTGCGAAAAACTACGGTCGTGCTGTATACGAATGTTTACGTGGTGGTCTTGACTTTACAAAAGATGATGAAAACGTAAACTCTCAACCATTCATGCGTTGGAGAGATCGTTTCTTATTCGTTGCTGAAGCGATTTACAAATCTCAAGCTGAAACTGGTGAAATTAAAGGTCACTATTTAAATGCTACAGCTGCTACATCTGAAGAGATGCTAAAACGTGCTGCTTGTGCTAAAGATCTTGGTGTACCAATTATCATGCACGATTACTTAACTGGTGGTTTTACTGCAAACACTAGTTTAGCTCATTATTGTCGTGATAATGGTCTTTTACTTCACATTCACCGTGCGATGCACGCTGTAATTGACCGTCAAAGAAACCATGGTATTCACTTCCGTGTTTTAGCTAAAGCTCTTCGTTTATCAGGTGGTGATCATTTACACTCTGGTACTGTTGTAGGTAAACTAGAAGGTGAACGTGAAGTAACTCTAGGTTTCGTTGATTTAATGCGTGATGACTACGTAGAAAAAGATCGTAGTCGTGGTATTTATTTTACACAAGATTGGGCTTCTTTACCAGGTGTTATGCCGGTAGCATCAGGTGGTATTCACGTATGGCATATGCCAGCGCTTGTAGAAATCTTTGGTGATGACGCTTGTTTACAATTCGGTGGTGGTACTTTAGGTCACCCTTGGGGTAACGCTCCAGGTGCTGCTGCAAACCGTGTAGCTTTAGAAGCATGTGTACAAGCTCGTAACGAAGGTCGTGATCTTGCGCGTGAAGGTGGTGATG
>OK569791_Chlorella_desiccata
ATGGCTCCACAAACTGAAACTAAAGCAACTGCTGGATTTAAAGCAGGTGTAAAAGACTACCGTTTAACTTACTACACTCCTGATTACCAACCAAAAGATACTGATATTCTTGCTGCATTCCGTATGACTCCTCAACCAGGTGTTCCTGCTGAAGAGTGTGGTGCAGCGGTAGCCGCAGAATCATCAACTGGTACTTGGACTACAGTATGGACTGATGGTTTAACTAGCTTAGACCGTTACAAAGGTCGTTGTTATGATCTAGAACCAGTTCCAGGTGAAGAAAACCAATTCATTGCATATGTTGCATACCCAATGGATTTATTTGAAGAAGGTTCTGTAACGAACTTATTTACGTCAATCGTAGGTAACGTATTTGGTTTTAAAGCTCTTCGTGCATTACGTTTAGAAGATCTTCGAATCCCACCTGCATACGTAAAAACTTTCCAAGGTCCTCCACATGGTATCCAAGTTGAGCGTGACAAACTTAACAAGTATGGTCGTGCTTTATTAGGTTGTACAATTAAACCAAAATTAGGTCTTTCTGCTAAAAACTACGGTCGTGCTGTATACGAATGTTTACGTGGTGGTCTTGACTTTACAAAAGATGATGAGAACGTAAACTCACAACCATTCATGCGTTGGAGAGATCGTTTCTTATTCGTAGCTGAAGCTCTTTACAAATCTCAAGCTGAAACTGGTGAAATCAAAGGTCACTACTTAAATGCTACAGCTGGTACAGCTGAAGAGATGCTTAAACGTGCAGTTTGTGCTAAAGAACTAGGTGTACCTATTGTTATGCACGATTACTTAACTGGTGGTTTCACAGCAAACACTACTTTAGCTCATTACTGTCGTGATAATGGTCTTTTACTTCACATCCACCGTGCGATGCACGCTGTAATTGACCGTCAACGTAACCACGGTATTCACTTCCGTGTTTTAGCTAAAGCTCTTCGTTTATCAGGTGGTGATCACTTACACTCTGGTACTGTTGTAGGTAAACTAGAAGGTGAACGTGAAGTAACATTAGGTTTTGTTGACTTAATGCGTGATGACTACATTGAAAAAGATCGTAGTCGTGGTGTTTATTTCACTCAAGATTGGGCTTCTTGTCCAGGTGTTATGCCAGTAGCATCAGGTGGTATCCACGTATGGCACATGCCAGCACTTGTAGAAATCTTCGGTGATGACGCTTGTCTACAATTCGGTGGTGGTACTTTAGGTCACCCTTGGGGTAACGCTCCAGGTGCTGCTGCAAACCGTGTAGCTCTTGAAGCTTGTGTACAGGCTCGTAACGAAGGTCGCGATCTTGCACGTGAAGGTGGTGATG
>ZHB05_WH007
ATGGCTCCACAAACTGAAACTAAAGCAACTGCTGGATTTAAAGCAGGTGTAAAAGACTACCGTTTAACTTACTATACTCCTGATTATCAACCAAAAGATACTGATATTCTTGCAGCATTCCGTATGACACCACAACCAGGTGTTCCTGCAGAAGAAGCTGGTGCAGCTGTAGCAGCAGAATCATCAACTGGTACTTGGACTACAGTATGGACTGATGGTTTAACTAGTTTAGATCGTTACAAAGGTCGTTGTTATGACATCGAACCAGTTCCAGGTGAAGAAAACCAATACATTGCATATGTTGCATACCCTTTAGATCTTTTTGAAGAAGGTTCTGTAACAAACTTATTTACTTCAATCGTAGGTAACGTATTTGGTTTCAAAGCTCTTCGTGCATTACGTTTAGAAGATCTTCGTATTCCACCTGCATACGTAAAAACTTTCCAAGGTCCTCCTCACGGTATCCAAGTTGAACGTGACAAACTTAACAAGTACGGTCGTGCTTTATTAGGTTGTACAATCAAACCAAAATTAGGTCTTTCTGCTAAAAACTACGGTCGTGCTGTATACGAATGTTTACGTGGTGGTCTTGATTTCACAAAAGATGACGAAAACGTAAACTCACAACCATTTATGCGTTGGAGAGATCGTTTCTTATTCGTAGCTGAAGCTATTTACAAATCTCAAGCGGAAACTGGTGAAATTAAAGGTCACTATTTAAACGCTACAGCTGCTACAGCTGAAGAAATGATCAAACGTGCAGTTTGTGCTAAAGAACTTGGTGTACCAATTATCATGCACGATTACTTAACTGGTGGTTTCACAGCAAATACTAGTTTAGCTCACTACTGTCGTGATAATGGTCTTTTACTACACATTCACCGTGCTATGCACGCTGTAATTGACCGTCAACGTAACCACGGTATCCACTTCCGTGTTTTAGCAAAAGCTCTTCGTTTATCAGGTGGTGATCACTTACACTCAGGTACTGTTGTAGGTAAATTAGAAGGTGAACGTGAAGTAACATTAGGTTTCGTAGACTTAATGCGTGATGACTATGTTGAAAAAGATCGTAGTCGTGGTATTTACTTCACTCAAGATTGGTCTTCTTTACCAGGTGTTATGCCAGTAGCATCAGGTGGTATTCACGTATGGCACATGCCAGCGCTTGTAGAAATCTTTGGTGATGATGCTTGTTTACAATTCGGTGGTGGTACTTTAGGTCACCCTTGGGGTAACGCTCCAGGTGCTGCTGCAAACCGTGTAGCTCTTGAAGCATGTGTACAAGCTCGTAACGAAGGTCGTGATCTTGCACGTGAAGGTGGTGATG
>MW077583.1_Koliella_spiculiformis_strain_CCAP_470/2A
-------------------------------------------------------------------------------------------------------------------------------------------------------------------------------------------------------CTACAGTATGGACTGATGGTTTAACTNGNTTAGACCGTAATAAAGGTCGTTGTTATGACATCGAACCAGTTCCAGGTGAAGAAAACCAATACATTGCATATGTTGCATACCCTTTAGATCTTTTTGAAGAAGGTTCTGTAACAAACTTATTTACTTCAATCGTAGGTAACGTATTTGGTTTCAAAGCTCTTCGTGCATTACGTTTAGAAGATCTTCGAATTCCACCTGCATATGTAAAAACATTCCAAGGTCCTCCTCATGGTATCCAAGTTGAGCGTGACAAACTTAACAAGTATGGTCGTGCTTTATTAGGTTGTACAATTAAACCAAAATTAGGTCTTTCTGCTAAAAACTACGGCCGTGCTGTATACGAATGTTTACGTGGTGGTCTTGATTTCACAAAAGATGATGAAAACGTAAACTCACAACCATTTATGCGTTGGAGAGATCGTTTCTTATTCGTAGCTGAAGCTATTTACAAATCTCAAGCAGAAACTGGTGAAATTAAAGGTCACTATTTAAATGCTACAGCTGCTACAGCTGAAGAGATGATCAAACGTGCAGTTTGTGCTAAAGAACTTGGTGTACCAATTGTTATGCACGATTACTTAACTGGTGGTTTCACAGCAAACACTAGTTTAGCTCACTACTGTCGTGATAATGGTCTTTTATTACACATTCACCGTGCGATGCATGCTGTAATTGACCGTCAACGTAACCACGGTATTCACTTCCGTGTTTTAGCAAAAGCTCTTCGTTTATCAGGTGGTGATCACTTACACTCAGGTACTGTTGTAGGTAAACTAGAAGGTGAACGTGAAGTAACATTAGGTTTCGTAGACTTAATGCGTGATGACTATGTTGAAAAAGATCGTAGTCGTGGTATTTACTTCACTCAAGATTGGTCTTCCTTACCAGGTGTTATGCCGGTAGCTTCAGGTGGTATTC---------------------------------------------------------------------------------------------------------------------------------------------------------------------------------------
